# Supplementary material for: Assessment of transient changes in oxygen diffusion of single red blood cells using a microfluidic analytical platform
Source: Commun Biol. 2021 Mar 2;4:271. doi: 10.1038/s42003-021-01793-z (PMC7925684; doi:10.1038/s42003-021-01793-z)
Supplement: Supplementary file 3 — Supplementary Data 1 [file 42003_2021_1793_MOESM3_ESM.xlsx]

## Sheet: Fig. 1d
No cells	Cells
0.741543	1.66005
0.446713	2.17434
0.44812	0.599858
0.555325	2.11149
0.420236	1.27941
0.48446	0.846876
1.01248	0.448595
0.405953	1.01728
0.598467	1.75437
1.0077	1.52392
0.577693	1.79496
1.429	2.01714
0.877571	0.931412
0.810636	1.92021
0.73741	1.62419
0.503605	0.919484
0.40421	1.20164
0.771867	0.472108
0.541383	0.44516
0.520921	0.848092
0.463462	0.869748
1.41952	0.845421
1.21232	0.908256
0.745896	0.937114
1.51358	0.587088
1.09701	0.704147
1.17157	0.541954
0.581203	1.97202
0.904087	1.04831
0.472081	1.75232
0.86825	1.29955
1.06968	0.664951
1.03334	0.78306
0.487038	0.654424
0.89047	1.24804
0.700958	0.617716
0.989585	0.447564
0.581538	1.75088
0.409849	0.735211
0.78536	0.805186
1.18518	1.92723
1.07549	0.69003
0.597279	0.573186
0.644545	0.976827
1.01144	1.6258
0.845446	1.54807
1.38704	1.57746
0.582385	1.0399
0.573003	1.67208
0.410465	2.26132
1.32062	1.44236
1.01654	1.07045
0.434399	0.788437
0.463283	1.34998
0.866578	0.696717
0.718562	1.23562
0.994756	0.851612
0.755265	1.72185
0.732644	0.552474
0.943201	0.553943
0.437441	0.628947
0.885015	2.11796
0.892927	0.665928
0.741637	1.66927
0.59879	0.876506
0.805815	1.7427
0.418578	0.895571
0.856495	0.621697
1.09041	1.81329
1.13713	1.32611
0.813811	1.1693
0.462069	0.628947
0.938432	2.11796
0.828558	0.665928
0.437441	1.66927
0.885015	0.876506
0.892927	1.7427
0.741637	0.895571
0.59879	0.621697
0.805815	1.81329
0.418578	1.32611
0.856495	1.1693
1.09041
1.13713
0.813811
0.462069
0.938432
0.828558
0.470641
0.911711
0.563555
1.19474
0.613752
1.27611
0.744311
0.952429
0.997397
0.725657
0.62703
0.528951
0.448892
0.872572
0.712293
1.13682
1.05099
0.82098
1.4508
0.657695
0.433619
0.499274
0.422916
0.591465
0.973235
0.696688
0.993027
0.44309
0.857812
0.715543
1.18827
1.43978
0.527098
1.18383
1.4358
1.3533
0.682621
0.62067
0.595883

## Sheet: Fig. 2a
Younger	Older
37.774	37.9279
35.5271	40.9228
34.4749	46.5786
34.1356	36.461
37.7143	44.5396

## Sheet: Fig. 2b
Younger	Older
2.98	2.14
4.13	1.89
2.21	1.51
2.22	1.53
2.44	1.73

## Sheet: Fig. 2c
Younger	Older
7.88903	5.64229
11.6249	4.61845
6.41047	3.24183
6.50347	4.19626
6.4697	3.88418

## Sheet: Fig. 2d
Younger	Older
31.8	31.33
34.91	29.07
31.22	29.92
30.75	29
31.16	30.37

## Sheet: Fig. 2e
Younger	Older
0.659504	1.76615
0.834361	0.788394
0.99056	1.73416
1.16552	1.64793
1.26976	1.65314
1.1379	1.01159
0.655149	0.758641
0.936116	0.753197
0.626184	0.831956
1.15054	0.86012
0.838423	0.935146
1.49623	1.00059
1.03468	0.664063
0.875352	1.1222
1.38337	0.875309
0.868497	1.03171
0.811952	1.36325
0.694916	0.978522
1.22265	0.947349
1.47942	0.72653
1.39298	1.14617
0.8665	1.42691
1.21351	1.32324
0.681282	1.16551
0.853226	1.04174
1.54043	1.57597
1.04087	1.21855
1.43011	1.30239
0.908417	0.751011
1.42109	0.870772
1.38094	0.78976
1.36697	1.19025
1.25832	1.78771
0.706489	0.955875
0.638024	1.14214
0.995586	1.22826
1.12334	0.989682
0.792234	1.46837
0.982306	1.04457
1.17309	0.855944
1.01779	0.809826
1.27354	0.685723
1.16816	0.767246
0.988357	0.817462
0.752998	0.81928
0.64293	1.27484
1.08565	1.0081
0.847623	0.965899
0.666989	0.69672
0.910296	1.13915
1.06919	1.01105
1.38597	0.789585
0.7364	1.30315
1.17799	1.85503
0.963202	0.862464
0.588532	1.6074
1.0096	1.36919
1.09406	1.57744
0.772307	1.65573
0.655734	1.12097
0.885553	1.30455
0.890537	1.642
0.613406	0.828722
1.4043	1.27693
1.52401	1.26885
1.19659	1.02234
0.715023	0.970703
1.15946	1.26339
1.17479	1.39129
0.80366	1.32101
0.599689	0.954316
0.924906	1.20725
1.18033	1.32027
1.46871	1.08541
1.25072	1.88563
0.919587	1.49271
0.712575	1.84829
0.843392	1.5916
1.15891	1.31856
1.50059	1.39864
0.931124	1.02526
1.20074	1.19192
0.959307	1.26803
1.28908	0.834235
1.0014	0.979684
1.50358	1.26922
1.46322	0.986969
0.950965	1.47833
0.622141	1.7383
0.605971
1.07339
1.05648
1.39334

## Sheet: Fig. 3a
Day 0	Day 1	Day 7	Day 14	Day 28	Day 42
33.63	33.49	31.52	29.12	27.44	30.16
31.97	31.82	30.26	31.12	30.53	30.28
31.34	31.93	32.26	29.53	30.99	32.44
33.82	29.82	31.91	32.81	32.06	31.31
29.9	29.54	31.48	28.15	30.91	29.65

## Sheet: Fig. 3b
Day 0	Day 1	Day 7	Day 14	Day 28	Day 42
3.5	2.3	1.58	0.23	0.09	0.04
2.29	2.12	0.89	0.2	0.02	0.15
3.12	2.4	1.22	0.42	0	0
2.44	2.53	1.05	0.35	0.04	0.07
2.49	2.71	0.76	0.05	0.1	0.04

## Sheet: Fig. 3c
Day 0	Day 1	Day 7	Day 14	Day 28	Day 42
10.4074	6.86772	5.01269	0.789835	0.327988	0.132626
7.16296	6.66248	2.94118	0.642674	0.0655093	0.495376
9.95533	7.51644	3.78177	1.42228	0	0
7.21467	8.48424	3.2905	1.06675	0.124766	0.223571
8.32776	9.174	2.41423	0.17762	0.32352	0.134907

## Sheet: Fig. 3d
Day 0	Day 1	Day 7	Day 14	Day 28	Day 42
34.6	31.1	29.7	26.6	24.4	25
32.4	32	29.3	27.6	26.2	24.6
33.4	32.5	29.7	28	26.3	24.9
32.7	32.9	29.3	26.2	26.2	25
32.8	33.1	27.7	25.8	26.7	24.9

[truncated: 9 more sheets: Fig. 4, Fig 5a, Fig. 5b, Fig. 5c, Fig. 5d, Fig. 5e, S Fig. 2b, S Fig. 2d, S Fig. 3]
